# Supplementary material for: The Role of Amino Acid Metabolism of Tumor Associated Macrophages in the Development of Colorectal Cancer
Source: Cells. 2022 Dec 17;11(24):4106. doi: 10.3390/cells11244106 (PMC9776905; doi:10.3390/cells11244106)
Supplement: Supplementary file 1 [file cells-11-04106-s001.zip]

Archive with 1 entries (1 files):
- cells-1948938-supplementary.pdf
